# Supplementary material for: Dietary Flavonoid Intake and Chronic Sensory Conditions: A Scoping Review
Source: Antioxidants (Basel). 2022 Jun 21;11(7):1214. doi: 10.3390/antiox11071214 (PMC9311508; doi:10.3390/antiox11071214)
Supplement: Supplementary file 1 [file antioxidants-11-01214-s001.zip]

Archive with 1 entries (1 files):
- antioxidants-1737242-supplementary.pdf
